# Supplementary material for: VariantMedium: sensitive and generalizable somatic point mutation calling with 3D DenseNets trained and evaluated on experimental data
Source: Genome Med. 2026 Jun 19;18:89. doi: 10.1186/s13073-026-01675-1 (PMC13285312; doi:10.1186/s13073-026-01675-1)
Supplement: Supplementary file 1 — Additional file 1. Supplementary Tables (Table S1-S13). [file 13073_2026_1675_MOESM1_ESM.xlsx]

## Sheet: Table S1
Table S1: Cell lines that are used in training and validation
Indication	Tumor cell line	Source/origin	Matching normal cell line	Source/origin	Labels	Usage
Melanoma	COLO-829	ATCC, https://www.atcc.org/products/crl-1974	COLO-829-BL	ATCC, https://www.atcc.org/products/crl-1980	Targeted deep sequencing, consensus calls, DeepVariant	Training
Breast Ca	HCC-1187	ATCC, https://www.atcc.org/products/crl-2322	HCC-1187-BL	ATCC, https://www.atcc.org/products/crl-2323d	Consensus calls, DeepVariant	Training
Breast Ca	HCC-1937	ATCC, https://www.atcc.org/products/crl-2336	HCC-1937BL-ATCC	ATCC, https://www.atcc.org/products/crl-2337	Targeted deep sequencing (only non-synonymous), consensus calls, DeepVariant	Training
Breast Ca	HCC-1954	ATCC, https://www.atcc.org/products/crl-2338	HCC-1954-BL	ATCC, https://www.atcc.org/products/crl-2339	Targeted deep sequencing (only non-synonymous), consensus calls, DeepVariant	Training
Melanoma	MZ-2-Mel-43	Hérin M, Lemoine C, Weynants P, Vessière F, Van Pel A, Knuth A, Devos R, Boon T. Production of stable cytolytic T-cell clones directed against autologous human melanoma. Int J Cancer. 1987;39(3):390–396. doi:10.1002/ijc.2910390320. PMID:3493226.	MZ-2-EBV-B	Hérin M, Lemoine C, Weynants P, Vessière F, Van Pel A, Knuth A, Devos R, Boon T. Production of stable cytolytic T-cell clones directed against autologous human melanoma. Int J Cancer. 1987;39(3):390–396. doi:10.1002/ijc.2910390320. PMID:3493226.	Consensus calls, DeepVariant	Training
Melanoma	MZ-7-Mel-1	Lennerz V, Fatho M, Gentilini C, Frye RA, Lifke A, Ferel D, Wölfel C, Huber C, Wölfel T. The response of autologous T cells to a human melanoma is dominated by mutated neoantigens. Proc Natl Acad Sci U S A. 2005;102(44):16013–16018. doi:10.1073/pnas.0500090102. Epub 2005 Oct 24. PMID:16247014; PMCID:PMC1266037.	MZ-7-EBV-B	Lennerz V, Fatho M, Gentilini C, Frye RA, Lifke A, Ferel D, Wölfel C, Huber C, Wölfel T. The response of autologous T cells to a human melanoma is dominated by mutated neoantigens. Proc Natl Acad Sci U S A. 2005;102(44):16013–16018. doi:10.1073/pnas.0500090102. Epub 2005 Oct 24. PMID:16247014; PMCID:PMC1266037.	Consensus calls	Training
Pancreas CA	MZ-PC-1	Wölfel T, Herr W, Coulie P, Schmitt U, Meyer zum Büschenfelde KH, Knuth A. Lysis of human pancreatic adenocarcinoma cells by autologous HLA class I–restricted cytolytic T-lymphocyte clones. Int J Cancer. 1993;54(4):636–644. doi:10.1002/ijc.2910540419. PMID:8514455.	MZ-PC-1-EBV-B	Wölfel T, Herr W, Coulie P, Schmitt U, Meyer zum Büschenfelde KH, Knuth A. Lysis of human pancreatic adenocarcinoma cells by autologous HLA class I–restricted cytolytic T-lymphocyte clones. Int J Cancer. 1993;54(4):636–644. doi:10.1002/ijc.2910540419. PMID:8514455.	Targeted deep sequencing, consensus calls, DeepVariant	Validation
Pancreas CA	MZ-PC-2	Wölfel T, Herr W, Coulie P, Schmitt U, Meyer zum Büschenfelde KH, Knuth A. Lysis of human pancreatic adenocarcinoma cells by autologous HLA class I–restricted cytolytic T-lymphocyte clones. Int J Cancer. 1993;54(4):636–644. doi:10.1002/ijc.2910540419. PMID:8514455.	MZ-PC-2-EBV-B	Wölfel T, Herr W, Coulie P, Schmitt U, Meyer zum Büschenfelde KH, Knuth A. Lysis of human pancreatic adenocarcinoma cells by autologous HLA class I–restricted cytolytic T-lymphocyte clones. Int J Cancer. 1993;54(4):636–644. doi:10.1002/ijc.2910540419. PMID:8514455.	Targeted deep sequencing, consensus calls, DeepVariant	Training
SCLC	NCI-H-2171	ATCC, https://www.atcc.org/products/crl-5929	NCI-BL-2171	ATCC, https://www.atcc.org/products/crl-5969	Consensus calls, DeepVariant	Training
Melanoma	SK-MEL-29	MSKCC, https://www.mskcc.org/research-advantage/support/technology/tangible-material/sk-mel-29-human-melanoma-cell-line	SK-29-EBV-B	Wölfel T, Hauer M, Schneider J, Serrano M, Wölfel C, Klehmann-Hieb E, De Plaen E, Hankeln T, Meyer zum Büschenfelde KH, Beach DH. A p16INK4a-insensitive CDK4 mutant targeted by cytolytic T lymphocytes in a human melanoma. Science. 1995;269(5228):1281–1284. doi:10.1126/science.7652577. PMID:7652577	Consensus calls, DeepVariant	Training
Neuroendocrine Carcinoma Lung. lymph node (metastasis)	NCI-H-1770	ATCC, https://www.atcc.org/products/crl-5893	NCI-BL-1770	ATCC, https://www.atcc.org/products/crl-5960	Consensus calls, DeepVariant	Training
ATCC: American Type Culture Collection
MSKCC: Memorial Sloan Kettering Cancer Center

## Sheet: Table S2
Table S2: Samples used in training, validation, and test sets
Training set	Validation set	Test set: PCAWG-Pilot63	Test set: SEQC2
COLO_829	MZ_PC_1	DO10900	WES_EA_1
MZ_PC_2	TCGA-02-0003	DO11441	WES_FD_1
HCC_1937	TCGA-06-0119	DO15110	WES_FD_2
HCC_1954	TCGA-08-0386	DO15870	WES_FD_3
HCC_1187	TCGA-12-0616	DO15911	WES_IL_1
MZ_2_Mel_43	TCGA-14-0740	DO18988	WES_IL_2
SK_MEL_29	TCGA-15-0742	DO19048	WES_IL_3
NCI_H_2171	TCGA-16-0846	DO21115	WES_LL_1
MZ_7_Mel_1	TCGA-18-3406	DO220172	WES_NC_1
NCI_H_1770	TCGA-19-1390	DO220599	WES_NV_1
TCGA-02-0033	TCGA-21-1070	DO22117	WES_NV_2
TCGA-02-0047	TCGA-22-0940	DO23651	WES_NV_3
TCGA-02-2470	TCGA-26-1439	DO26769
TCGA-02-2483	TCGA-27-1830	DO26971
TCGA-02-2485	TCGA-2G-AAEW	DO2783
TCGA-02-2486	TCGA-32-1980	DO29850
TCGA-05-4249	TCGA-33-4532	DO32237
TCGA-05-4382	TCGA-34-5240	DO3482
TCGA-05-4384	TCGA-35-3615	DO36352
TCGA-05-4390	TCGA-37-4135	DO36356
TCGA-05-4395	TCGA-38-4628	DO36881
TCGA-05-4396	TCGA-39-5011	DO36945
TCGA-05-4398	TCGA-41-4097	DO37474
TCGA-05-4402	TCGA-46-3765	DO37758
TCGA-05-4403	TCGA-49-4486	DO38847
TCGA-05-4405	TCGA-60-2725	DO38871
TCGA-05-4410	TCGA-63-5128	DO40167
TCGA-05-4415	TCGA-64-1676	DO42240
TCGA-05-4417	TCGA-66-2742	DO43506
TCGA-05-4418	TCGA-73-4659	DO44285
TCGA-05-4420	TCGA-A4-7286	DO44469
TCGA-05-4422	TCGA-AL-3466	DO4557
TCGA-05-4424	TCGA-AT-A5NU	DO48977
TCGA-05-4425	TCGA-B1-A656	DO49659
TCGA-05-4426	TCGA-B9-4115	DO51600
TCGA-05-4432	TCGA-BA-5555	DO52171
TCGA-05-4433	TCGA-BR-4188	DO52172
TCGA-05-5423	TCGA-C5-A7CM	DO555
TCGA-05-5428	TCGA-CD-5800	DO7822
TCGA-05-5715	TCGA-CN-4725	DO804
TCGA-06-0124	TCGA-CQ-5324	DO8264
TCGA-06-0126	TCGA-CR-5249	DO479
TCGA-06-0128	TCGA-CS-6290
TCGA-06-0129	TCGA-CV-5442
TCGA-06-0130	TCGA-D7-5578
TCGA-06-0132	TCGA-DU-5849
TCGA-06-0137	TCGA-DW-5560
TCGA-06-0140	TCGA-E1-5307
TCGA-06-0145	TCGA-F1-6874
TCGA-06-0151	TCGA-FP-7829
TCGA-06-0154	TCGA-HT-7467
TCGA-06-0155	TCGA-HU-8604
TCGA-06-0157	TCGA-HW-7487
TCGA-06-0158	TCGA-IA-A40U
TCGA-06-0166	TCGA-IK-8125
TCGA-06-0168	TCGA-IN-8663
TCGA-06-0169	TCGA-IQ-7632
TCGA-06-0173	TCGA-IR-A3L7
TCGA-06-0174	TCGA-IZ-A6M8
TCGA-06-0184	TCGA-J7-6720
TCGA-06-0185	TCGA-KV-A6GD
TCGA-06-0188	TCGA-LN-A49V
TCGA-06-0189	TCGA-P8-A5KC
TCGA-06-0192	TCGA-PR-A5PG
TCGA-06-0195	TCGA-Q1-A73S
TCGA-06-0213	TCGA-QH-A65Z
TCGA-06-0214	TCGA-QR-A6GS
TCGA-06-0216	TCGA-QT-A5XK
TCGA-06-0237	TCGA-R2-A69V
TCGA-06-0241	TCGA-R6-A8W5
TCGA-06-0644	TCGA-RW-A67Y
TCGA-06-0645	TCGA-RX-A8JQ
TCGA-06-0646	TCGA-RZ-AB0B
TCGA-06-0648	TCGA-S6-A8JX
TCGA-06-0649	TCGA-SB-A76C
TCGA-06-0650	TCGA-SP-A6QD
TCGA-06-0686	TCGA-TT-A6YK
TCGA-06-0743	TCGA-V4-A9E7
TCGA-06-0744	TCGA-V5-A7RC
TCGA-06-0745	TCGA-VD-A8K7
TCGA-06-0747	TCGA-VS-A953
TCGA-06-0749	TCGA-W2-A7HA
TCGA-06-0750	TCGA-W4-A7U2
TCGA-06-0875	TCGA-W5-AA2H
TCGA-06-0877	TCGA-WB-A80M
TCGA-06-0878	TCGA-WZ-A7V3
TCGA-06-0879	TCGA-X7-A8D9
TCGA-06-0881	TCGA-XE-A8H4
TCGA-06-0939	TCGA-XY-A9T9
TCGA-06-1804	TCGA-YU-A90Q
TCGA-06-1806	TCGA-ZH-A8Y4
TCGA-06-2557
TCGA-06-2558
TCGA-06-2559
TCGA-06-2561
TCGA-06-2562
TCGA-06-2563
TCGA-06-2565
TCGA-06-2567
TCGA-06-2569
TCGA-06-2570
TCGA-06-5408
TCGA-06-5411
TCGA-06-5412
TCGA-06-5413
TCGA-06-5415
TCGA-06-5417
TCGA-06-5418
TCGA-06-5856
TCGA-06-5858
TCGA-06-5859
TCGA-06-6388
TCGA-06-6389
TCGA-06-6390
TCGA-06-6391
TCGA-06-6697
TCGA-06-6698
TCGA-06-6699
TCGA-06-6700
TCGA-06-6701
TCGA-12-0618
TCGA-12-0619
TCGA-12-0688
TCGA-12-0692
TCGA-12-0821
TCGA-12-1597
TCGA-12-3649
TCGA-12-3650
TCGA-12-3652
TCGA-12-3653
TCGA-12-5295
TCGA-12-5301
TCGA-14-0781
TCGA-14-0789
TCGA-14-0790
TCGA-14-0813
TCGA-14-0817
TCGA-14-0862
TCGA-14-0871
TCGA-14-1043
TCGA-14-1395
TCGA-14-1450
TCGA-14-1823
TCGA-14-1825
TCGA-14-1829
TCGA-14-2554
TCGA-14-4157
TCGA-15-1444
TCGA-16-0861
TCGA-16-1045
TCGA-16-1048
TCGA-18-3407
TCGA-18-3408
TCGA-18-3409
TCGA-18-3410
TCGA-18-3411
TCGA-18-3412
TCGA-18-3415
TCGA-18-3416
TCGA-18-3417
TCGA-18-3421
TCGA-18-4083
TCGA-18-4721
TCGA-18-5592
TCGA-18-5595
TCGA-19-1790
TCGA-19-2619
TCGA-19-2620
TCGA-19-2623
TCGA-19-2624
TCGA-19-2625
TCGA-19-2629
TCGA-19-2631
TCGA-19-4068
TCGA-19-5947
TCGA-19-5951
TCGA-19-5953
TCGA-19-5954
TCGA-19-5955
TCGA-19-5958
TCGA-19-5959
TCGA-19-5960
TCGA-21-1071
TCGA-21-1077
TCGA-21-1078
TCGA-21-1081
TCGA-21-1082
TCGA-21-5782
TCGA-21-5784
TCGA-21-5786
TCGA-22-0944
TCGA-22-1002
TCGA-22-1011
TCGA-22-1012
TCGA-22-4591
TCGA-22-4593
TCGA-22-4594
TCGA-22-4595
TCGA-22-4596
TCGA-22-4599
TCGA-22-4601
TCGA-22-4604
TCGA-22-4607
TCGA-22-4613
TCGA-22-5471
TCGA-22-5472
TCGA-22-5473
TCGA-22-5474
TCGA-22-5477
TCGA-22-5478
TCGA-22-5480
TCGA-22-5482
TCGA-22-5485
TCGA-22-5491
TCGA-22-5492
TCGA-26-1442
TCGA-26-5132
TCGA-26-5133
TCGA-26-5134
TCGA-26-5135
TCGA-26-5139
TCGA-26-6174
TCGA-27-1831
TCGA-27-1834
TCGA-27-1835
TCGA-27-1836
TCGA-27-1837
TCGA-27-1838
TCGA-27-2519
TCGA-27-2521
TCGA-27-2524
TCGA-27-2526
TCGA-27-2527
TCGA-27-2528
TCGA-28-1747
TCGA-28-1753
TCGA-28-2499
TCGA-28-2502
TCGA-28-2509
TCGA-28-2510
TCGA-28-2513
TCGA-28-5207
TCGA-28-5208
TCGA-28-5209
TCGA-28-5211
TCGA-28-5213
TCGA-28-5214
TCGA-28-5216
TCGA-28-5218
TCGA-28-5220
TCGA-2G-AAEX
TCGA-2G-AAF1
TCGA-2G-AAF4
TCGA-2G-AAF6
TCGA-2G-AAF8
TCGA-2G-AAFH
TCGA-2G-AAFI
TCGA-2G-AAFJ
TCGA-2G-AAFM
TCGA-2G-AAFO
TCGA-2G-AAFV
TCGA-2G-AAFZ
TCGA-2G-AAG3
TCGA-2G-AAG5
TCGA-2G-AAG7
TCGA-2G-AAG9
TCGA-2G-AAGA
TCGA-2G-AAGC
TCGA-2G-AAGE
TCGA-2G-AAGF
TCGA-2G-AAGJ
TCGA-2G-AAGM
TCGA-2G-AAGN
TCGA-2G-AAGO
TCGA-2G-AAGP
TCGA-2G-AAGS
TCGA-2G-AAGT
TCGA-2G-AAGV
TCGA-2G-AAGW
TCGA-2G-AAGZ
TCGA-2G-AAH0
TCGA-2G-AAH2
TCGA-2G-AAH3
TCGA-2G-AAH4
TCGA-2G-AAH8
TCGA-2G-AAHA
TCGA-2G-AAHC
TCGA-2G-AAHG
TCGA-2G-AAHL
TCGA-2G-AAHN
TCGA-2G-AAHT
TCGA-2G-AAKD
TCGA-2G-AAKH
TCGA-2G-AAKL
TCGA-2G-AAL5
TCGA-2G-AAL7
TCGA-2G-AALP
TCGA-2H-A9GF
TCGA-2H-A9GH
TCGA-2H-A9GI
TCGA-2H-A9GJ
TCGA-2H-A9GK
TCGA-2H-A9GL
TCGA-2H-A9GM
TCGA-2H-A9GN
TCGA-2H-A9GO
TCGA-2H-A9GQ
TCGA-2H-A9GR
TCGA-2X-A9D5
TCGA-2X-A9D6
TCGA-32-1970
TCGA-32-1977
TCGA-32-1979
TCGA-32-1986
TCGA-32-1991
TCGA-32-2491
TCGA-32-2495
TCGA-32-2632
TCGA-32-2634
TCGA-32-4208
TCGA-32-4209
TCGA-32-4210
TCGA-32-4211
TCGA-32-4213
TCGA-33-4533
TCGA-33-4538
TCGA-33-4547
TCGA-33-4566
TCGA-33-4582
TCGA-33-4583
TCGA-33-4589
TCGA-33-6737
TCGA-34-2596
TCGA-34-2600
TCGA-34-2604
TCGA-34-2605
TCGA-34-2608
TCGA-34-2609
TCGA-34-5231
TCGA-34-5232
TCGA-34-5236
TCGA-34-5239
TCGA-34-5241
TCGA-34-5927
TCGA-34-5928
TCGA-34-5929
TCGA-37-3783
TCGA-37-3789
TCGA-37-3792
TCGA-37-4129
TCGA-37-4130
TCGA-37-4132
TCGA-37-4133
TCGA-37-4141
TCGA-37-5819
TCGA-38-4626
TCGA-38-4627
TCGA-39-5016
TCGA-39-5019
TCGA-39-5021
TCGA-39-5022
TCGA-39-5028
TCGA-39-5029
TCGA-39-5030
TCGA-39-5031
TCGA-39-5034
TCGA-39-5035
TCGA-39-5036
TCGA-39-5039
TCGA-3G-AB0O
TCGA-3G-AB0Q
TCGA-3G-AB0T
TCGA-3G-AB14
TCGA-3G-AB19
TCGA-3Q-A9WF
TCGA-3S-A8YW
TCGA-3S-AAYX
TCGA-3T-AA9L
TCGA-3X-AAVA
TCGA-3X-AAVC
TCGA-3X-AAVE
TCGA-41-2571
TCGA-41-2572
TCGA-41-2573
TCGA-41-2575
TCGA-41-3392
TCGA-41-3393
TCGA-41-3915
TCGA-41-5651
TCGA-41-6646
TCGA-43-2576
TCGA-43-2578
TCGA-43-2581
TCGA-44-6779
TCGA-46-3767
TCGA-46-3768
TCGA-46-3769
TCGA-46-6025
TCGA-46-6026
TCGA-49-4487
TCGA-49-4488
TCGA-49-4490
TCGA-49-4494
TCGA-49-4501
TCGA-49-4505
TCGA-49-4506
TCGA-49-4507
TCGA-49-4510
TCGA-49-4512
TCGA-49-4514
TCGA-49-6742
TCGA-49-6744
TCGA-49-6745
TCGA-49-6761
TCGA-49-6767
TCGA-4G-AAZO
TCGA-4K-AA1G
TCGA-4K-AA1H
TCGA-4K-AAAL
TCGA-4V-A9QI
TCGA-4V-A9QJ
TCGA-4V-A9QL
TCGA-4V-A9QM
TCGA-4V-A9QN
TCGA-4V-A9QQ
TCGA-4V-A9QR
TCGA-4V-A9QS
TCGA-4V-A9QT
TCGA-4V-A9QU
TCGA-4V-A9QW
TCGA-4V-A9QX
TCGA-4X-A9F9
TCGA-4X-A9FA
TCGA-4X-A9FC
TCGA-4X-A9FD
TCGA-50-5044
TCGA-50-5051
TCGA-50-5068
TCGA-50-5072
TCGA-50-5931
TCGA-50-5932
TCGA-50-5933
TCGA-50-5935
TCGA-50-5936
TCGA-50-5939
TCGA-50-5941
TCGA-50-5942
TCGA-50-5944
TCGA-50-6595
TCGA-50-6597
TCGA-50-6673
TCGA-50-7109
TCGA-51-4079
TCGA-51-4080
TCGA-51-4081
TCGA-53-7626
TCGA-55-1592
TCGA-55-1594
TCGA-55-1596
TCGA-55-6543
TCGA-55-6642
TCGA-55-6712
TCGA-55-6970
TCGA-55-6971
TCGA-55-6972
TCGA-55-6978
TCGA-55-6980
TCGA-55-6981
TCGA-55-6982
TCGA-55-6983
TCGA-55-6985
TCGA-55-7573
TCGA-55-7724
TCGA-55-7725
TCGA-55-7726
TCGA-55-7727
TCGA-55-7728
TCGA-55-7815
TCGA-55-7903
TCGA-55-7907
TCGA-55-7911
TCGA-55-7914
TCGA-56-1622
TCGA-56-5897
TCGA-56-5898
TCGA-56-6545
TCGA-56-6546
TCGA-5G-A9ZZ
TCGA-5K-AAAP
TCGA-5U-AB0D
TCGA-5U-AB0E
TCGA-5U-AB0F
TCGA-5V-A9RR
TCGA-60-2695
TCGA-60-2708
TCGA-60-2709
TCGA-60-2710
TCGA-60-2711
TCGA-60-2712
TCGA-60-2713
TCGA-60-2714
TCGA-60-2715
TCGA-60-2716
TCGA-60-2719
TCGA-60-2720
TCGA-60-2721
TCGA-60-2722
TCGA-60-2723
TCGA-60-2724
TCGA-60-2726
TCGA-63-5131
TCGA-63-6202
TCGA-64-1679
TCGA-64-1681
TCGA-64-5774
TCGA-64-5775
TCGA-64-5778
TCGA-64-5781
TCGA-66-2727
TCGA-66-2734
TCGA-66-2744
TCGA-66-2754
TCGA-66-2755
TCGA-66-2756
TCGA-66-2757
TCGA-66-2758
TCGA-66-2759
TCGA-66-2766
TCGA-66-2767
TCGA-66-2768
TCGA-66-2769
TCGA-66-2770
TCGA-66-2771
TCGA-66-2773
TCGA-66-2777
TCGA-66-2778
TCGA-66-2780
TCGA-66-2781
TCGA-66-2782
TCGA-66-2783
TCGA-66-2785
TCGA-66-2786
TCGA-66-2788
TCGA-66-2789
TCGA-66-2791
TCGA-66-2792
TCGA-66-2793
TCGA-66-2794
TCGA-66-2800
TCGA-67-3771
TCGA-67-3772
TCGA-67-3773
TCGA-67-3774
TCGA-67-6215
TCGA-67-6216
TCGA-67-6217
TCGA-69-7761
TCGA-69-7763
TCGA-69-7764
TCGA-69-7765
TCGA-69-7980
TCGA-70-6722
TCGA-70-6723
TCGA-73-4658
TCGA-73-4662
TCGA-73-4675
TCGA-73-4676
TCGA-73-7498
TCGA-74-6573
TCGA-74-6575
TCGA-74-6577
TCGA-74-6578
TCGA-75-5146
TCGA-75-5147
TCGA-75-6203
TCGA-75-6207
TCGA-75-6211
TCGA-75-6212
TCGA-75-7025
TCGA-75-7027
TCGA-75-7030
TCGA-75-7031
TCGA-76-4925
TCGA-76-4926
TCGA-76-4928
TCGA-76-4929
TCGA-76-4931
TCGA-76-4934
TCGA-76-4935
TCGA-76-6191
TCGA-76-6192
TCGA-76-6193
TCGA-76-6280
TCGA-76-6282
TCGA-76-6283
TCGA-76-6286
TCGA-76-6656
TCGA-76-6657
TCGA-76-6660
TCGA-76-6661
TCGA-76-6662
TCGA-76-6663
TCGA-76-6664
TCGA-78-7145
TCGA-78-7147
TCGA-78-7149
TCGA-78-7150
TCGA-78-7152
TCGA-78-7153
TCGA-78-7154
TCGA-78-7155
TCGA-78-7156
TCGA-78-7158
TCGA-78-7159
TCGA-78-7160
TCGA-78-7161
TCGA-78-7162
TCGA-78-7163
TCGA-78-7166
TCGA-78-7167
TCGA-78-7536
TCGA-78-7537
TCGA-78-7539
TCGA-78-7540
TCGA-78-7542
TCGA-78-7633
TCGA-80-5608
TCGA-81-5910
TCGA-81-5911
TCGA-85-6175
TCGA-85-6560
TCGA-85-6561
TCGA-86-6851
TCGA-86-7714
TCGA-91-6829
TCGA-91-6835
TCGA-91-6840
TCGA-91-6847
TCGA-91-6849
TCGA-93-7347
TCGA-95-7039
TCGA-95-7043
TCGA-95-7567
TCGA-95-7948
TCGA-97-7546
TCGA-97-7553
TCGA-97-7554
TCGA-A4-7997
TCGA-A4-8630
TCGA-A4-A5DU
TCGA-A4-A5Y0
TCGA-A4-A5Y1
TCGA-A5-A0G3
TCGA-A5-A0G5
TCGA-A5-A0G9
TCGA-A5-A0GE
TCGA-A5-A0GI
TCGA-A5-A0GJ
TCGA-A5-A0GN
TCGA-A5-A0GU
TCGA-A5-A0GV
TCGA-A5-A0GW
TCGA-A5-A0GX
TCGA-A5-A0R6
TCGA-A5-A0R7
TCGA-A5-A0R8
TCGA-A5-A0R9
TCGA-A5-A0VO
TCGA-A5-A0VQ
TCGA-A7-A0DB
TCGA-A8-A06O
TCGA-A8-A06X
TCGA-A8-A07I
TCGA-A8-A07L
TCGA-A8-A07O
TCGA-A8-A08G
TCGA-A8-A091
TCGA-A8-A093
TCGA-A8-A095
TCGA-A8-A097
TCGA-A8-A099
TCGA-A8-A09X
TCGA-A8-A0A2
TCGA-A8-A0A4
TCGA-A8-A0A7
TCGA-A8-A0A9
TCGA-AJ-A23M
TCGA-AL-3472
TCGA-AL-3473
TCGA-AL-7173
TCGA-AN-A03Y
TCGA-AN-A04D
TCGA-AN-A0AR
TCGA-AN-A0FJ
TCGA-AN-A0FY
TCGA-AN-A0XS
TCGA-AO-A03R
TCGA-AO-A03V
TCGA-AO-A0J7
TCGA-AO-A0J9
TCGA-AO-A0JJ
TCGA-AO-A0JM
TCGA-AO-A12D
TCGA-AP-A052
TCGA-AP-A053
TCGA-AP-A05A
TCGA-AP-A05D
TCGA-AP-A05J
TCGA-AP-A05N
TCGA-AP-A05P
TCGA-AP-A0L9
TCGA-AP-A0LF
TCGA-AP-A0LG
TCGA-AP-A0LH
TCGA-AP-A0LI
TCGA-AP-A0LJ
TCGA-AP-A0LL
TCGA-AP-A0LN
TCGA-AP-A0LO
TCGA-AP-A0LP
TCGA-AP-A0LQ
TCGA-AP-A0LV
TCGA-AP-A1DQ
TCGA-AQ-A04J
TCGA-AR-A0TV
TCGA-AR-A0U2
TCGA-AR-A1AJ
TCGA-AR-A1AK
TCGA-AR-A1AT
TCGA-AR-A1AY
TCGA-AX-A05S
TCGA-AX-A05U
TCGA-AX-A05W
TCGA-AX-A05Y
TCGA-AX-A062
TCGA-AX-A064
TCGA-AX-A06B
TCGA-AX-A06H
TCGA-AX-A06L
TCGA-AX-A0IS
TCGA-AX-A0IU
TCGA-AX-A0IW
TCGA-AX-A1C8
TCGA-AX-A1CA
TCGA-AX-A2H5
TCGA-AX-A2HF
TCGA-B1-5398
TCGA-B1-A47N
TCGA-B1-A654
TCGA-B1-A655
TCGA-B1-A657
TCGA-B3-3926
TCGA-B3-8121
TCGA-B5-A0JN
TCGA-B5-A0JS
TCGA-B5-A0JV
TCGA-B5-A0K0
TCGA-B5-A0K1
TCGA-B5-A0K2
TCGA-B5-A0K3
TCGA-B5-A0K4
TCGA-B5-A0K6
TCGA-B5-A0K7
TCGA-B5-A0K8
TCGA-B5-A11F
TCGA-B5-A11I
TCGA-B5-A11J
TCGA-B5-A11M
TCGA-B5-A11O
TCGA-B5-A11Q
TCGA-B5-A11S
TCGA-B5-A11U
TCGA-B5-A11V
TCGA-B5-A11W
TCGA-B5-A11X
TCGA-B5-A11Z
TCGA-B5-A121
TCGA-B5-A1MU
TCGA-B5-A1MY
TCGA-B6-A0I2
TCGA-B6-A0I9
TCGA-B6-A0RO
TCGA-B6-A0WT
TCGA-B6-A0WV
TCGA-B7-5816
TCGA-B7-5818
TCGA-B9-4113
TCGA-B9-4116
TCGA-B9-4117
TCGA-B9-5156
TCGA-B9-7268
TCGA-B9-A44B
TCGA-B9-A5W7
TCGA-B9-A5W8
TCGA-B9-A5W9
TCGA-B9-A69E
TCGA-BA-4074
TCGA-BA-4076
TCGA-BA-4077
TCGA-BA-4078
TCGA-BA-5149
TCGA-BA-5151
TCGA-BA-5152
TCGA-BA-5556
TCGA-BA-5557
TCGA-BA-5558
TCGA-BA-6868
TCGA-BA-6869
TCGA-BA-6870
TCGA-BA-6871
TCGA-BA-6872
TCGA-BA-6873
TCGA-BA-7269
TCGA-BB-4223
TCGA-BB-4224
TCGA-BB-4225
TCGA-BB-4228
TCGA-BF-A1PU
TCGA-BF-A1PV
TCGA-BF-A1PX
TCGA-BF-A1PZ
TCGA-BF-A1Q0
TCGA-BF-A3DJ
TCGA-BF-A3DL
TCGA-BF-A3DM
TCGA-BF-A5EO
TCGA-BF-A5EQ
TCGA-BG-A0LW
TCGA-BG-A0M0
TCGA-BG-A0M2
TCGA-BG-A0M3
TCGA-BG-A0M4
TCGA-BG-A0M6
TCGA-BG-A0M7
TCGA-BG-A0M8
TCGA-BG-A0M9
TCGA-BG-A0MC
TCGA-BG-A0MG
TCGA-BG-A0MI
TCGA-BG-A0MO
TCGA-BG-A0MS
TCGA-BG-A0MT
TCGA-BG-A0MU
TCGA-BG-A0RY
TCGA-BG-A0VV
TCGA-BG-A0VW
TCGA-BG-A0VX
TCGA-BG-A0VZ
TCGA-BG-A0W1
TCGA-BG-A0W2
TCGA-BG-A0YU
TCGA-BG-A0YV
TCGA-BG-A186
TCGA-BG-A187
TCGA-BG-A18A
TCGA-BG-A18B
TCGA-BG-A18C
TCGA-BH-A0AZ
TCGA-BH-A0B1
TCGA-BH-A0C7
TCGA-BH-A0DO
TCGA-BH-A0E7
TCGA-BH-A0HB
TCGA-BH-A18H
TCGA-BH-A18L
TCGA-BH-A18P
TCGA-BH-A18Q
TCGA-BH-A18S
TCGA-BH-A18U
TCGA-BH-A1EO
TCGA-BH-A1EW
TCGA-BI-A0VR
TCGA-BI-A0VS
TCGA-BI-A20A
TCGA-BJ-A0YZ
TCGA-BJ-A0Z0
TCGA-BJ-A0Z2
TCGA-BJ-A0Z3
TCGA-BJ-A0ZA
TCGA-BJ-A0ZB
TCGA-BJ-A0ZC
TCGA-BJ-A0ZE
TCGA-BJ-A0ZG
TCGA-BJ-A0ZH
TCGA-BJ-A18Y
TCGA-BJ-A18Z
TCGA-BJ-A192
TCGA-BJ-A28S
TCGA-BJ-A28V
TCGA-BJ-A2P4
TCGA-BJ-A3EZ
TCGA-BJ-A3F0
TCGA-BJ-A3PT
TCGA-BK-A0C9
TCGA-BK-A0CA
TCGA-BK-A0CB
TCGA-BK-A0CC
TCGA-BL-A0C8
TCGA-BL-A3JM
TCGA-BQ-5875
TCGA-BQ-5876
TCGA-BQ-5877
TCGA-BQ-5878
TCGA-BQ-5880
TCGA-BQ-5881
TCGA-BQ-5882
TCGA-BQ-5883
TCGA-BQ-5884
TCGA-BQ-5885
TCGA-BQ-5886
TCGA-BQ-5887
TCGA-BQ-5889
TCGA-BQ-5890
TCGA-BQ-5891
TCGA-BQ-5892
TCGA-BQ-5893
TCGA-BQ-7044
TCGA-BQ-7045
TCGA-BQ-7046
TCGA-BQ-7050
TCGA-BQ-7053
TCGA-BQ-7058
TCGA-BQ-7059
TCGA-BQ-7060
TCGA-BQ-7061
TCGA-BQ-7062
TCGA-BR-4184
TCGA-BR-4187
TCGA-BR-4191
TCGA-BR-4201
TCGA-BR-4253
TCGA-BR-4255
TCGA-BR-4256
TCGA-BR-4257
TCGA-BR-4267
TCGA-BR-4279
TCGA-BR-4280
TCGA-BR-4292
TCGA-BR-4357
TCGA-BR-4362
TCGA-BR-4363
TCGA-BR-4366
TCGA-BR-4368
TCGA-BR-4370
TCGA-BR-6453
TCGA-BR-6454
TCGA-BR-6563
TCGA-BR-6565
TCGA-BR-6705
TCGA-BR-6707
TCGA-BR-7196
TCGA-BR-7707
TCGA-BR-7722
TCGA-BR-7723
TCGA-BR-7901
TCGA-BR-7958
TCGA-BR-8059
TCGA-BR-8077
TCGA-BR-8078
TCGA-BR-8080
TCGA-BR-8081
TCGA-BR-8284
TCGA-BR-8286
TCGA-BR-8289
TCGA-BR-8297
TCGA-BR-8360
TCGA-BR-8361
TCGA-BR-8363
TCGA-BR-8365
TCGA-BR-8366
TCGA-BR-8367
TCGA-BR-8369
TCGA-BR-8370
TCGA-BR-8372
TCGA-BR-8373
TCGA-BR-8381
TCGA-BR-8382
TCGA-BR-8384
TCGA-BR-8483
TCGA-BR-8484
TCGA-BR-8485
TCGA-BR-8486
TCGA-BR-8487
TCGA-BR-8588
TCGA-BR-8589
TCGA-BR-8591
TCGA-BR-8592
TCGA-BR-8676
TCGA-BR-8678
TCGA-BR-8680
TCGA-BR-8682
TCGA-BR-8686
TCGA-BR-8687
TCGA-BR-8690
TCGA-BR-A44U
TCGA-BR-A453
TCGA-BR-A4CQ
TCGA-BR-A4CR
TCGA-BR-A4CS
TCGA-BR-A4IU
TCGA-BR-A4IY
TCGA-BR-A4J6
TCGA-BR-A4J8
TCGA-BR-A4PD
TCGA-BR-A4PE
TCGA-BR-A4PF
TCGA-BR-A4QI
TCGA-BR-A4QL
TCGA-BR-A4QM
TCGA-BS-A0T9
TCGA-BS-A0TA
TCGA-BS-A0TD
TCGA-BS-A0TG
TCGA-BS-A0TI
TCGA-BS-A0U5
TCGA-BS-A0U8
TCGA-BS-A0UA
TCGA-BS-A0UL
TCGA-BS-A0UM
TCGA-BS-A0UT
TCGA-BS-A0V6
TCGA-BS-A0WQ
TCGA-BT-A0YX
TCGA-BT-A20J
TCGA-BT-A20N
TCGA-BT-A20P
TCGA-BT-A20R
TCGA-BT-A20U
TCGA-BT-A2LD
TCGA-BT-A3PH
TCGA-BT-A3PJ
TCGA-BT-A3PK
TCGA-BT-A42B
TCGA-BT-A42C
TCGA-C4-A0F0
TCGA-C4-A0F1
TCGA-C4-A0F6
TCGA-C4-A0F7
TCGA-C5-A1BE
TCGA-C5-A1BF
TCGA-C5-A1BI
TCGA-C5-A1BJ
TCGA-C5-A1BK
TCGA-C5-A1BM
TCGA-C5-A1BN
TCGA-C5-A1BQ
TCGA-C5-A1M5
TCGA-C5-A1M6
TCGA-C5-A1M7
TCGA-C5-A1M8
TCGA-C5-A1M9
TCGA-C5-A1ME
TCGA-C5-A1MF
TCGA-C5-A1MI
TCGA-C5-A1MJ
TCGA-C5-A1MK
TCGA-C5-A1ML
TCGA-C5-A1MN
TCGA-C5-A1MQ
TCGA-C5-A2LS
TCGA-C5-A2LT
TCGA-C5-A2LV
TCGA-C5-A2LX
TCGA-C5-A2LY
TCGA-C5-A2LZ
TCGA-C5-A2M1
TCGA-C5-A2M2
TCGA-C5-A3HE
TCGA-C5-A3HF
TCGA-C5-A7CG
TCGA-C5-A7CH
TCGA-C5-A7CJ
TCGA-C5-A7CK
TCGA-C5-A7CL
TCGA-C5-A7CO
TCGA-C5-A7UC
TCGA-C5-A7UE
TCGA-C5-A7UH
TCGA-C5-A8YR
TCGA-C5-A902
TCGA-C8-A12K
TCGA-C8-A12P
TCGA-C8-A12X
TCGA-C8-A12Y
TCGA-C8-A1HI
TCGA-C8-A1HM
TCGA-CD-5798
TCGA-CD-5801
TCGA-CD-5803
TCGA-CD-5804
TCGA-CD-5813
TCGA-CD-8525
TCGA-CD-8526
TCGA-CD-8527
TCGA-CD-8528
TCGA-CD-8532
TCGA-CD-8535
TCGA-CD-8536
TCGA-CD-A487
TCGA-CD-A489
TCGA-CD-A48A
TCGA-CD-A48C
TCGA-CD-A4MG
TCGA-CD-A4MI
TCGA-CE-A27D
TCGA-CE-A3MD
TCGA-CE-A3ME
TCGA-CE-A484
TCGA-CE-A485
TCGA-CF-A1HR
TCGA-CF-A1HS
TCGA-CF-A27C
TCGA-CF-A3MG
TCGA-CF-A3MH
TCGA-CG-4300
TCGA-CG-4301
TCGA-CG-4305
TCGA-CG-4306
TCGA-CG-4436
TCGA-CG-4437
TCGA-CG-4438
TCGA-CG-4440
TCGA-CG-4441
TCGA-CG-4442
TCGA-CG-4443
TCGA-CG-4444
TCGA-CG-4449
TCGA-CG-4455
TCGA-CG-4465
TCGA-CG-4466
TCGA-CG-4469
TCGA-CG-4474
TCGA-CG-4476
TCGA-CG-5717
TCGA-CG-5718
TCGA-CG-5719
TCGA-CG-5720
TCGA-CG-5721
TCGA-CG-5722
TCGA-CG-5723
TCGA-CG-5726
TCGA-CG-5727
TCGA-CG-5728
TCGA-CG-5730
TCGA-CG-5732
TCGA-CG-5733
TCGA-CG-5734
TCGA-CN-4723
TCGA-CN-4726
TCGA-CN-4727
TCGA-CN-4729
TCGA-CN-4731
TCGA-CN-4735
TCGA-CN-4736
TCGA-CN-4738
TCGA-CN-4739
TCGA-CN-4740
TCGA-CN-4741
TCGA-CN-4742
TCGA-CN-5355
TCGA-CN-5356
TCGA-CN-5359
TCGA-CN-5360
TCGA-CN-5363
TCGA-CN-5364
TCGA-CN-5365
TCGA-CN-5366
TCGA-CN-5367
TCGA-CN-5370
TCGA-CN-5373
TCGA-CN-5374
TCGA-CN-6010
TCGA-CN-6011
TCGA-CN-6012
TCGA-CN-6013
TCGA-CN-6016
TCGA-CN-6018
TCGA-CN-6019
TCGA-CN-6020
TCGA-CN-6021
TCGA-CN-6022
TCGA-CN-6023
TCGA-CN-6024
TCGA-CN-6988
TCGA-CN-6989
TCGA-CN-6992
TCGA-CN-6994
TCGA-CN-6995
TCGA-CN-6997
TCGA-CN-6998
TCGA-CQ-5323
TCGA-CQ-5326
TCGA-CQ-5329
TCGA-CQ-5330
TCGA-CQ-5331
TCGA-CQ-5332
TCGA-CQ-5334
TCGA-CQ-6218
TCGA-CQ-6220
TCGA-CQ-6221
TCGA-CQ-6224
TCGA-CQ-6225
TCGA-CQ-6227
TCGA-CQ-6228
TCGA-CQ-6229
TCGA-CQ-7065
TCGA-CQ-7068
TCGA-CR-5243
TCGA-CR-5247
TCGA-CR-5248
TCGA-CR-6467
TCGA-CR-6471
TCGA-CR-6474
TCGA-CR-6477
TCGA-CR-6478
TCGA-CR-6481
TCGA-CR-6487
TCGA-CR-6491
TCGA-CR-6492
TCGA-CR-6493
TCGA-CR-7364
TCGA-CR-7365
TCGA-CR-7367
TCGA-CR-7368
TCGA-CR-7370
TCGA-CR-7371
TCGA-CR-7377
TCGA-CR-7379
TCGA-CR-7380
TCGA-CR-7382
TCGA-CR-7383
TCGA-CR-7385
TCGA-CR-7386
TCGA-CR-7388
TCGA-CR-7390
TCGA-CR-7395
TCGA-CR-7397
TCGA-CR-7398
TCGA-CR-7399
TCGA-CR-7401
TCGA-CR-7402
TCGA-CS-4938
TCGA-CS-4941
TCGA-CS-4942
TCGA-CS-4943
TCGA-CS-4944
TCGA-CS-5390
TCGA-CS-5393
TCGA-CS-5394
TCGA-CS-5395
TCGA-CS-5396
TCGA-CS-5397
TCGA-CS-6666
TCGA-CS-6667
TCGA-CS-6668
TCGA-CS-6669
TCGA-CU-A0YN
TCGA-CU-A0YO
TCGA-CU-A3KJ
TCGA-CU-A3QU
TCGA-CU-A3YL
TCGA-CV-5439
TCGA-CV-5440
TCGA-CV-5441
TCGA-CV-5444
TCGA-CV-5971
TCGA-CV-5976
TCGA-CV-5977
TCGA-CV-5978
TCGA-CV-5979
TCGA-CV-6003
TCGA-CV-6436
TCGA-CV-6441
TCGA-CV-6941
TCGA-CV-6942
TCGA-CV-6945
TCGA-CV-6948
TCGA-CV-6950
TCGA-CV-7090
TCGA-CV-7099
TCGA-CV-7102
TCGA-CV-7104
TCGA-CV-7180
TCGA-CV-7236
TCGA-CV-7243
TCGA-CV-7253
TCGA-CV-7254
TCGA-CV-7407
TCGA-CV-7411
TCGA-CV-7414
TCGA-CV-7415
TCGA-CV-7421
TCGA-CV-7422
TCGA-CV-7427
TCGA-CV-7429
TCGA-CV-7433
TCGA-CX-7082
TCGA-CX-7219
TCGA-D1-A0ZN
TCGA-D1-A0ZP
TCGA-D1-A0ZQ
TCGA-D1-A0ZR
TCGA-D1-A0ZS
TCGA-D1-A0ZU
TCGA-D1-A0ZV
TCGA-D1-A0ZZ
TCGA-D1-A101
TCGA-D1-A15V
TCGA-D1-A15Z
TCGA-D1-A160
TCGA-D1-A161
TCGA-D1-A165
TCGA-D1-A168
TCGA-D1-A169
TCGA-D1-A16B
TCGA-D1-A16D
TCGA-D1-A16E
TCGA-D1-A16F
TCGA-D1-A16G
TCGA-D1-A16I
TCGA-D1-A16J
TCGA-D1-A16N
TCGA-D1-A16O
TCGA-D1-A16Q
TCGA-D1-A16R
TCGA-D1-A16S
TCGA-D1-A17A
TCGA-D1-A17C
TCGA-D1-A17D
TCGA-D1-A17F
TCGA-D1-A17K
TCGA-D1-A17L
TCGA-D1-A17M
TCGA-D1-A17N
TCGA-D1-A17R
TCGA-D1-A17S
TCGA-D1-A17T
TCGA-D1-A17U
TCGA-D1-A1NU
TCGA-D1-A1NX
TCGA-D3-A1Q1
TCGA-D3-A1Q3
TCGA-D3-A1Q6
TCGA-D3-A1Q7
TCGA-D3-A1Q8
TCGA-D3-A1Q9
TCGA-D3-A1QA
TCGA-D3-A2J6
TCGA-D3-A2J7
TCGA-D3-A2J8
TCGA-D3-A2J9
TCGA-D3-A2JA
TCGA-D3-A2JC
TCGA-D3-A2JD
TCGA-D3-A2JF
TCGA-D3-A2JG
TCGA-D3-A2JH
TCGA-D3-A2JK
TCGA-D3-A2JL
TCGA-D3-A2JN
TCGA-D3-A2JO
TCGA-D3-A2JP
TCGA-D3-A3C1
TCGA-D3-A3C3
TCGA-D3-A3C6
TCGA-D3-A3C7
TCGA-D3-A3C8
TCGA-D3-A3CB
TCGA-D3-A3CE
TCGA-D3-A3ML
TCGA-D3-A3MO
TCGA-D3-A3MR
TCGA-D3-A3MU
TCGA-D3-A3MV
TCGA-D3-A51E
TCGA-D3-A51G
TCGA-D3-A51K
TCGA-D3-A51N
TCGA-D3-A51R
TCGA-D3-A51T
TCGA-D3-A5GO
TCGA-D3-A5GS
TCGA-D3-A5GU
TCGA-D6-6515
TCGA-D6-6516
TCGA-D6-6517
TCGA-D6-6823
TCGA-D6-6824
TCGA-D6-6825
TCGA-D6-6826
TCGA-D7-5577
TCGA-D7-5579
TCGA-D7-6518
TCGA-D7-6520
TCGA-D7-6521
TCGA-D7-6524
TCGA-D7-6525
TCGA-D7-6526
TCGA-D7-6527
TCGA-D7-6815
TCGA-D7-6817
TCGA-D7-6818
TCGA-D7-6820
TCGA-D7-6822
TCGA-D7-8570
TCGA-D7-8574
TCGA-D7-8578
TCGA-D7-8579
TCGA-D7-A4YT
TCGA-D7-A4YU
TCGA-D7-A4YX
TCGA-D7-A4YY
TCGA-D8-A147
TCGA-D9-A148
TCGA-D9-A149
TCGA-D9-A1JX
TCGA-D9-A3Z1
TCGA-D9-A3Z3
TCGA-D9-A3Z4
TCGA-D9-A4Z2
TCGA-D9-A4Z3
TCGA-D9-A4Z5
TCGA-DA-A1HW
TCGA-DA-A1HY
TCGA-DA-A1I0
TCGA-DA-A1I1
TCGA-DA-A1I4
TCGA-DA-A1I5
TCGA-DA-A1I7
TCGA-DA-A1I8
TCGA-DA-A1IB
TCGA-DA-A1IC
TCGA-DA-A3F3
TCGA-DA-A3F5
TCGA-DA-A3F8
TCGA-DB-5274
TCGA-DB-5275
TCGA-DB-5276
TCGA-DB-5277
TCGA-DB-5280
TCGA-DB-5281
TCGA-DB-A4X9
TCGA-DB-A4XA
TCGA-DB-A4XB
TCGA-DB-A4XC
TCGA-DB-A4XD
TCGA-DB-A4XF
TCGA-DB-A4XG
TCGA-DB-A4XH
TCGA-DB-A64L
TCGA-DB-A64O
TCGA-DB-A64P
TCGA-DB-A64Q
TCGA-DB-A64R
TCGA-DB-A64S
TCGA-DB-A64U
TCGA-DB-A64W
TCGA-DB-A64X
TCGA-DE-A0XZ
TCGA-DE-A0Y3
TCGA-DE-A2OL
TCGA-DE-A4M8
TCGA-DE-A4M9
TCGA-DG-A2KH
TCGA-DG-A2KJ
TCGA-DG-A2KK
TCGA-DG-A2KL
TCGA-DG-A2KM
TCGA-DH-5140
TCGA-DH-5141
TCGA-DH-5142
TCGA-DH-5143
TCGA-DH-5144
TCGA-DH-A66B
TCGA-DH-A66F
TCGA-DI-A1NN
TCGA-DJ-A13L
TCGA-DJ-A13M
TCGA-DJ-A13O
TCGA-DJ-A13P
TCGA-DJ-A13S
TCGA-DJ-A13T
TCGA-DJ-A13U
TCGA-DJ-A13V
TCGA-DJ-A13X
TCGA-DJ-A1QD
TCGA-DJ-A1QE
TCGA-DJ-A1QG
TCGA-DJ-A1QH
TCGA-DJ-A1QI
TCGA-DJ-A1QL
TCGA-DJ-A1QM
TCGA-DJ-A1QN
TCGA-DJ-A1QQ
TCGA-DJ-A2PN
TCGA-DJ-A2PO
TCGA-DJ-A2PP
TCGA-DJ-A2PQ
TCGA-DJ-A2PR
TCGA-DJ-A2PS
TCGA-DJ-A2PT
TCGA-DJ-A2PU
TCGA-DJ-A2PV
TCGA-DJ-A2PW
TCGA-DJ-A2PX
TCGA-DJ-A2PY
TCGA-DJ-A2PZ
TCGA-DJ-A2Q2
TCGA-DJ-A2Q3
TCGA-DJ-A2Q4
TCGA-DJ-A2Q5
TCGA-DJ-A2Q6
TCGA-DJ-A2Q7
TCGA-DJ-A2Q9
TCGA-DJ-A2QA
TCGA-DJ-A2QB
TCGA-DJ-A2QC
TCGA-DJ-A3UK
TCGA-DJ-A3UM
TCGA-DJ-A3UN
TCGA-DJ-A3UO
TCGA-DJ-A3UP
TCGA-DJ-A3UQ
TCGA-DJ-A3UR
TCGA-DJ-A3US
TCGA-DJ-A3UT
TCGA-DJ-A3UU
TCGA-DJ-A3UW
TCGA-DJ-A3UX
TCGA-DJ-A3UY
TCGA-DJ-A3V7
TCGA-DJ-A3VA
TCGA-DJ-A3VB
TCGA-DJ-A3VE
TCGA-DJ-A3VF
TCGA-DJ-A3VJ
TCGA-DJ-A3VM
TCGA-DJ-A4UL
TCGA-DJ-A4UT
TCGA-DJ-A4UW
TCGA-DJ-A4V0
TCGA-DJ-A4V2
TCGA-DJ-A4V4
TCGA-DK-A1A3
TCGA-DK-A1A5
TCGA-DK-A1AA
TCGA-DK-A1AB
TCGA-DK-A1AC
TCGA-DK-A1AD
TCGA-DK-A1AE
TCGA-DK-A1AF
TCGA-DK-A1AG
TCGA-DK-A2HX
TCGA-DK-A2I4
TCGA-DK-A3IK
TCGA-DK-A3IM
TCGA-DK-A3IN
TCGA-DK-A3IQ
TCGA-DK-A3IS
TCGA-DK-A3IT
TCGA-DK-A3IU
TCGA-DK-A3IV
TCGA-DK-A3WW
TCGA-DK-A3WX
TCGA-DK-A3X1
TCGA-DO-A2HM
TCGA-DQ-5624
TCGA-DQ-5625
TCGA-DQ-5629
TCGA-DQ-5630
TCGA-DQ-5631
TCGA-DQ-7588
TCGA-DQ-7592
TCGA-DR-A0ZL
TCGA-DR-A0ZM
TCGA-DS-A0VK
TCGA-DS-A0VM
TCGA-DS-A0VN
TCGA-DS-A1OA
TCGA-DS-A1OD
TCGA-DS-A3LQ
TCGA-DS-A5RQ
TCGA-DS-A7WF
TCGA-DS-A7WH
TCGA-DS-A7WI
TCGA-DU-5847
TCGA-DU-5851
TCGA-DU-5852
TCGA-DU-5853
TCGA-DU-5855
TCGA-DU-5871
TCGA-DU-5874
TCGA-DU-6393
TCGA-DU-6394
TCGA-DU-6396
TCGA-DU-6399
TCGA-DU-6400
TCGA-DU-6401
TCGA-DU-6402
TCGA-DU-6403
TCGA-DU-6405
TCGA-DU-6408
TCGA-DU-6410
TCGA-DU-6542
TCGA-DU-7006
TCGA-DU-7007
TCGA-DU-7008
TCGA-DU-7010
TCGA-DU-7012
TCGA-DU-7013
TCGA-DU-7014
TCGA-DU-7015
TCGA-DU-7018
TCGA-DU-7019
TCGA-DU-7290
TCGA-DU-7292
TCGA-DU-7294
TCGA-DU-7298
TCGA-DU-7299
TCGA-DU-7300
TCGA-DU-7301
TCGA-DU-7302
TCGA-DU-7306
TCGA-DU-7309
TCGA-DU-8158
TCGA-DU-8161
TCGA-DU-8162
TCGA-DU-8163
TCGA-DU-8165
TCGA-DU-8166
TCGA-DU-8167
TCGA-DU-8168
TCGA-DU-A5TP
TCGA-DU-A5TR
TCGA-DU-A5TS
TCGA-DU-A5TT
TCGA-DW-5561
TCGA-DW-7834
TCGA-DW-7837
TCGA-DW-7838
TCGA-DW-7839
TCGA-DW-7840
TCGA-DW-7841
TCGA-DW-7842
TCGA-DW-7963
TCGA-DZ-6131
TCGA-DZ-6132
TCGA-E1-5302
TCGA-E1-5303
TCGA-E1-5304
TCGA-E1-5305
TCGA-E1-5311
TCGA-E1-5318
TCGA-E1-5319
TCGA-E1-5322
TCGA-E2-A14O
TCGA-E2-A152
TCGA-E2-A155
TCGA-E2-A156
TCGA-E2-A15J
TCGA-E2-A1B6
TCGA-E3-A3DY
TCGA-E3-A3DZ
TCGA-E3-A3E0
TCGA-E3-A3E1
TCGA-E3-A3E2
TCGA-E3-A3E3
TCGA-E3-A3E5
TCGA-E6-A1LZ
TCGA-E7-A3X6
TCGA-E7-A3Y1
TCGA-E8-A242
TCGA-E8-A2EA
TCGA-E8-A415
TCGA-E8-A418
TCGA-E8-A419
TCGA-E8-A433
TCGA-E8-A436
TCGA-E8-A437
TCGA-E8-A44K
TCGA-EA-A1QS
TCGA-EA-A1QT
TCGA-EA-A3HQ
TCGA-EA-A3HS
TCGA-EA-A3HT
TCGA-EA-A3QD
TCGA-EA-A3QE
TCGA-EA-A410
TCGA-EA-A411
TCGA-EA-A439
TCGA-EA-A43B
TCGA-EA-A44S
TCGA-EA-A4BA
TCGA-EA-A50E
TCGA-EA-A556
TCGA-EA-A5FO
TCGA-EA-A5ZD
TCGA-EA-A5ZE
TCGA-EA-A5ZF
TCGA-EA-A6QX
TCGA-EA-A78R
TCGA-EB-A1NK
TCGA-EB-A24C
TCGA-EB-A24D
TCGA-EB-A299
TCGA-EB-A3HV
TCGA-EB-A3XB
TCGA-EB-A3XC
TCGA-EB-A3XD
TCGA-EB-A3XE
TCGA-EB-A3Y6
TCGA-EB-A3Y7
TCGA-EB-A41A
TCGA-EB-A41B
TCGA-EB-A42Y
TCGA-EB-A42Z
TCGA-EB-A430
TCGA-EB-A431
TCGA-EB-A44O
TCGA-EB-A44R
TCGA-EB-A4OZ
TCGA-EB-A4P0
TCGA-EB-A551
TCGA-EB-A553
TCGA-EE-A17X
TCGA-EE-A17Y
TCGA-EE-A17Z
TCGA-EE-A182
TCGA-EE-A183
TCGA-EE-A184
TCGA-EE-A185
TCGA-EE-A20B
TCGA-EE-A20C
TCGA-EE-A20F
TCGA-EE-A20H
TCGA-EE-A29A
TCGA-EE-A29B
TCGA-EE-A29C
TCGA-EE-A29D
TCGA-EE-A29E
TCGA-EE-A29G
TCGA-EE-A29H
TCGA-EE-A29L
TCGA-EE-A29M
TCGA-EE-A29N
TCGA-EE-A29P
TCGA-EE-A29Q
TCGA-EE-A29R
TCGA-EE-A29S
TCGA-EE-A29V
TCGA-EE-A29W
TCGA-EE-A29X
TCGA-EE-A2A0
TCGA-EE-A2A2
TCGA-EE-A2A6
TCGA-EE-A2GB
TCGA-EE-A2GC
TCGA-EE-A2GD
TCGA-EE-A2GE
TCGA-EE-A2GH
TCGA-EE-A2GI
TCGA-EE-A2GJ
TCGA-EE-A2GL
TCGA-EE-A2GM
TCGA-EE-A2GO
TCGA-EE-A2GP
TCGA-EE-A2GR
TCGA-EE-A2GS
TCGA-EE-A2GU
TCGA-EE-A2M5
TCGA-EE-A2M6
TCGA-EE-A2M7
TCGA-EE-A2M8
TCGA-EE-A2MC
TCGA-EE-A2MD
TCGA-EE-A2ME
TCGA-EE-A2MF
TCGA-EE-A2MG
TCGA-EE-A2MH
TCGA-EE-A2MI
TCGA-EE-A2MJ
TCGA-EE-A2ML
TCGA-EE-A2MM
TCGA-EE-A2MN
TCGA-EE-A2MP
TCGA-EE-A2MQ
TCGA-EE-A2MR
TCGA-EE-A2MS
TCGA-EE-A2MT
TCGA-EE-A2MU
TCGA-EE-A3AA
TCGA-EE-A3AB
TCGA-EE-A3AC
TCGA-EE-A3AD
TCGA-EE-A3AE
TCGA-EE-A3AF
TCGA-EE-A3AG
TCGA-EE-A3AH
TCGA-EE-A3J3
TCGA-EE-A3J4
TCGA-EE-A3J5
TCGA-EE-A3J7
TCGA-EE-A3J8
TCGA-EE-A3JA
TCGA-EE-A3JB
TCGA-EE-A3JD
TCGA-EE-A3JE
TCGA-EE-A3JH
TCGA-EE-A3JI
TCGA-EK-A2GZ
TCGA-EK-A2H0
TCGA-EK-A2H1
TCGA-EK-A2IP
TCGA-EK-A2PG
TCGA-EK-A2PI
TCGA-EK-A2PL
TCGA-EK-A2PM
TCGA-EK-A2R7
TCGA-EK-A2R8
TCGA-EK-A2RA
TCGA-EK-A2RB
TCGA-EK-A2RC
TCGA-EK-A2RD
TCGA-EK-A2RE
TCGA-EK-A2RJ
TCGA-EK-A2RK
TCGA-EK-A2RL
TCGA-EK-A2RM
TCGA-EK-A2RN
TCGA-EK-A2RO
TCGA-EK-A3GJ
TCGA-EK-A3GK
TCGA-EK-A3GM
TCGA-EK-A3GN
TCGA-EL-A3CL
TCGA-EL-A3CM
TCGA-EL-A3CO
TCGA-EL-A3CP
TCGA-EL-A3CR
TCGA-EL-A3CS
TCGA-EL-A3CT
TCGA-EL-A3CU
TCGA-EL-A3CV
TCGA-EL-A3CX
TCGA-EL-A3CZ
TCGA-EL-A3D0
TCGA-EL-A3D1
TCGA-EL-A3D5
TCGA-EL-A3D6
TCGA-EL-A3GO
TCGA-EL-A3GP
TCGA-EL-A3GQ
TCGA-EL-A3GR
TCGA-EL-A3GS
TCGA-EL-A3GU
TCGA-EL-A3GV
TCGA-EL-A3GX
TCGA-EL-A3GY
TCGA-EL-A3GZ
TCGA-EL-A3H1
TCGA-EL-A3H2
TCGA-EL-A3H4
TCGA-EL-A3H5
TCGA-EL-A3H7
TCGA-EL-A3H8
TCGA-EL-A3MW
TCGA-EL-A3MX
TCGA-EL-A3MY
TCGA-EL-A3MZ
TCGA-EL-A3N2
TCGA-EL-A3N3
TCGA-EL-A3T1
TCGA-EL-A3T2
TCGA-EL-A3T3
TCGA-EL-A3T6
TCGA-EL-A3T7
TCGA-EL-A3T9
TCGA-EL-A3TA
TCGA-EL-A3ZH
TCGA-EL-A3ZK
TCGA-EL-A3ZQ
TCGA-EL-A3ZT
TCGA-EL-A4JV
TCGA-EL-A4JW
TCGA-EL-A4JZ
TCGA-EL-A4K0
TCGA-EL-A4K2
TCGA-EL-A4K4
TCGA-EL-A4K6
TCGA-EL-A4KD
TCGA-EL-A4KG
TCGA-EL-A4KH
TCGA-EL-A4KI
TCGA-EM-A1YA
TCGA-EM-A1YB
TCGA-EM-A1YC
TCGA-EM-A1YD
TCGA-EM-A1YE
TCGA-EM-A22I
TCGA-EM-A22J
TCGA-EM-A22K
TCGA-EM-A22L
TCGA-EM-A22M
TCGA-EM-A22N
TCGA-EM-A22O
TCGA-EM-A22P
TCGA-EM-A22Q
TCGA-EM-A2CJ
TCGA-EM-A2CK
TCGA-EM-A2CL
TCGA-EM-A2CN
TCGA-EM-A2CO
TCGA-EM-A2CP
TCGA-EM-A2CQ
TCGA-EM-A2CT
TCGA-EM-A2OW
TCGA-EM-A2OX
TCGA-EM-A2OY
TCGA-EM-A2OZ
TCGA-EM-A2P0
TCGA-EM-A2P3
TCGA-EM-A3AI
TCGA-EM-A3AJ
TCGA-EM-A3AK
TCGA-EM-A3AO
TCGA-EM-A3AP
TCGA-EM-A3AR
TCGA-EM-A3FJ
TCGA-EM-A3FK
TCGA-EM-A3FM
TCGA-EM-A3FN
TCGA-EM-A3FO
TCGA-EM-A3FP
TCGA-EM-A3O3
TCGA-EM-A3O6
TCGA-EM-A3O7
TCGA-EM-A3O8
TCGA-EM-A3OA
TCGA-EM-A3OB
TCGA-EM-A4FK
TCGA-EM-A4FM
TCGA-EM-A4FO
TCGA-EM-A4FQ
TCGA-EM-A4FR
TCGA-EM-A4FV
TCGA-EM-A4G1
TCGA-EO-A1Y5
TCGA-EO-A1Y8
TCGA-EQ-8122
TCGA-ER-A193
TCGA-ER-A194
TCGA-ER-A195
TCGA-ER-A196
TCGA-ER-A198
TCGA-ER-A199
TCGA-ER-A19A
TCGA-ER-A19B
TCGA-ER-A19C
TCGA-ER-A19D
TCGA-ER-A19F
TCGA-ER-A19G
TCGA-ER-A19H
TCGA-ER-A19K
TCGA-ER-A19L
TCGA-ER-A19M
TCGA-ER-A19N
TCGA-ER-A19P
TCGA-ER-A19Q
TCGA-ER-A19S
TCGA-ER-A19W
TCGA-ER-A1A1
TCGA-ER-A2NB
TCGA-ER-A2NC
TCGA-ER-A2ND
TCGA-ER-A2NE
TCGA-ER-A2NG
TCGA-ER-A2NH
TCGA-ER-A3ES
TCGA-ER-A3ET
TCGA-ER-A3PL
TCGA-ER-A42H
TCGA-ER-A42K
TCGA-ER-A42L
TCGA-ET-A25G
TCGA-ET-A25I
TCGA-ET-A25J
TCGA-ET-A25K
TCGA-ET-A25O
TCGA-ET-A25R
TCGA-ET-A2MY
TCGA-ET-A2MZ
TCGA-ET-A2N0
TCGA-ET-A2N4
TCGA-ET-A2N5
TCGA-ET-A39I
TCGA-ET-A39J
TCGA-ET-A39K
TCGA-ET-A39M
[truncated: 891 more rows]

## Sheet: Table S3
Table S3: The label sources, specified by the label type in the the data sets used in this manuscript.
Source	Set	Label type	Label source 1	Label source 2
Cell lines	Training/validation	Somatic	Targeted deep sequencing (this study)	Consensus calls
		Germline	Targeted deep sequencing (this study)	DeepVariant calls
		No mutation	Targeted deep sequencing (this study)	Strelka2 candidates not in somatic/germline sets, also not called by any of Mutect2, Strelka2, VarScan2
AML31	Training	Somatic	Platinum variant list from Griffith et al., 2015*
		Germline	-
		No mutation	Strelka2 candidates with SomaticEVS > 4, not in platinum variant list
TCGA	Training/validation	Somatic	Targeted deep sequencing (Ellrott et al., 2018)
		Germline	Targeted deep sequencing (Ellrott et al., 2018)
		No mutation	Targeted deep sequencing (Ellrott et al., 2018)
PCAWG	Test	Somatic	Targeted deep sequencing (PCAWG Consortium, 2020)
		Germline	Targeted deep sequencing (PCAWG Consortium, 2020)
		No mutation	Targeted deep sequencing (PCAWG Consortium, 2020)	Variants with unknown status (for concordance weighted benchmarking strategy)
SEQC2	Test	Somatic	Targeted deep sequencing (Fang et al., 2021)
		Germline	-
		No mutation	Called by any of the benchmarked callers in Figure 6, not in the list of HigConf/MedConf/LowConf variants by SEQC2
* This list originates from targeted sequencing of 164K sites to a median coverage of 1500x, and includes additional filtering steps (including manual filtering)
References
Ellrott, K. et al. Scalable open science approach for mutation calling of tumor exomes using multiple genomic pipelines. Cell Systems 6, 271–281.e7 (2018).
Fang, L. T. et al. Establishing community reference samples, data and call sets for benchmarking cancer mutation detection using whole-genome sequencing. Nature biotechnology 39, 1151–1160 (2021).
Griffith, M. et al. Optimizing cancer genome sequencing and analysis. Cell Systems 1, 210–223 (2015).
PCAWG Consortuim, Pan-cancer analysis of whole genomes. Nature 578, 82–93 (2020).

## Sheet: Table S4
Table S4: The variant selection process prior to each targeted sequencing round in in-house cell line variant confirmation study.
Tumor cell line	Matching normal cell line	Targeted sequencing round 1	Targeted sequencing round 2	Targeted sequencing round 3
COLO-829	COLO-829-BL	Mutect(v1.1.4 + GATK v2.5-2) Mutect2 (GATK v4.0.3.0) Strelka (v2.0.14) Strelka2 (v2.9.2) in-house caller only non-synonymous variants	Mutect2 (GATK v4.1.3) Strelka2 (v2.9.9) VariantMedium (v0.0.1-dev)	Mutect2 (GATK v4.2.6.1) Strelka2 (v2.9.10) VariantMedium (v0.0.2-dev)
HCC-1937	HCC-1937BL-ATCC	Mutect(v1.1.4 + GATK v2.5-2) Mutect2 (GATK v4.0.3.0) Strelka (v2.0.14) Strelka2 (v2.9.2) in-house caller only non-synonymous variants	x	x
HCC-1954	HCC-1954-BL	Mutect(v1.1.4 + GATK v2.5-2) Mutect2 (GATK v4.0.3.0) Strelka (v2.0.14) Strelka2 (v2.9.2) in-house caller only non-synonymous variants	x	x
MZ-PC-1	MZ-PC-1-EBV-B	Mutect(v1.1.4 + GATK v2.5-2) Mutect2 (GATK v4.0.3.0) Strelka (v2.0.14) Strelka2 (v2.9.2) in-house caller only non-synonymous variants	Mutect2 (GATK v4.1.3) Strelka2 (v2.9.9) VariantMedium (v0.0.1-dev)	Mutect2 (GATK v4.2.6.1) Strelka2 (v2.9.10) VariantMedium (v0.0.2-dev)
MZ-PC-2	MZ-PC-2-EBV-B	Mutect(v1.1.4 + GATK v2.5-2) Mutect2 (GATK v4.0.3.0) Strelka (v2.0.14) Strelka2 (v2.9.2) in-house caller only non-synonymous variants	Mutect2 (GATK v4.1.3) Strelka2 (v2.9.9) VariantMedium (v0.0.1-dev)	Mutect2 (GATK v4.2.6.1) Strelka2 (v2.9.10) VariantMedium (v0.0.2-dev)

## Sheet: Table S5
Table S5: Number of consensus calls for each cell line. The calls were obtained
by calling mutations using Mutect2, Strelka2, and Varscan2. The calls in the intersection of
Mutect2 with either of the callers are included to consensus call list.
Cell line	SNV	Insertion	Deletion
COLO-829	12	0	0
HCC-1187	137	4	4
HCC-1937	78	0	0
HCC-1954	92	0	0
MZ-2-Mel-43	503	2	6
MZ-7-Mel-1	3565	5	12
MZ-PC-1	10	0	0
MZ-PC-2	8	0	0
NCI-H-1770	1667	2	5
NCI-H-2171	317	2	3
SK-MEL-29	562	1	5
Total	6951	16	35

## Sheet: Table S6
Table S6: The number of variants confirmed with targeted deep sequencing
in the PCAWG donor data used for evaluation. The deep sequenced variants with tag 'LOWDEPTH' were removed from the variant set.
Donor	Mutation Type	SNV	Insertion	Deletion	Total
DO10900	somatic	1946	76	227	2249
DO10900	germline	277	61	94	432
DO10900	no mutation	1089	571	717	2377
DO11441	somatic	1743	170	205	2118
DO11441	germline	110	57	119	286
DO11441	no mutation	867	581	696	2144
DO15110	somatic	1907	143	225	2275
DO15110	germline	105	45	46	196
DO15110	no mutation	951	419	1512	2882
DO15870	somatic	2755	357	893	4005
DO15870	germline	66	26	36	128
DO15870	no mutation	828	381	696	1905
DO15911	somatic	2413	116	135	2664
DO15911	germline	83	15	49	147
DO15911	no mutation	1146	355	628	2129
DO18988	somatic	1590	74	284	1948
DO18988	germline	57	4	14	75
DO18988	no mutation	1201	260	1488	2949
DO19048	somatic	2187	104	482	2773
DO19048	germline	133	19	39	191
DO19048	no mutation	1060	381	1540	2981
DO220172	somatic	2212	57	128	2397
DO220172	germline	84	28	37	149
DO220172	no mutation	1035	417	1026	2478
DO22117	somatic	1014	45	64	1123
DO22117	germline	189	60	75	324
DO22117	no mutation	955	306	670	1931
DO23651	somatic	1200	47	76	1323
DO23651	germline	67	59	56	182
DO23651	no mutation	854	567	690	2111
DO26769	somatic	2591	617	1198	4406
DO26769	germline	60	6	8	74
DO26769	no mutation	685	229	614	1528
DO26971	somatic	2239	198	746	3183
DO26971	germline	63	27	28	118
DO26971	no mutation	488	381	723	1592
DO2783	somatic	2095	104	701	2900
DO2783	germline	62	23	25	110
DO2783	no mutation	752	458	917	2127
DO29850	somatic	738	79	236	1053
DO29850	germline	15	7	10	32
DO29850	no mutation	302	195	409	906
DO32237	somatic	1674	227	713	2614
DO32237	germline	105	40	49	194
DO32237	no mutation	808	449	534	1791
DO3482	somatic	2717	202	325	3244
DO3482	germline	78	62	82	222
DO3482	no mutation	940	548	467	1955
DO36356	somatic	1639	92	102	1833
DO36356	germline	66	51	62	179
DO36356	no mutation	735	613	1117	2465
DO36945	somatic	2502	291	244	3037
DO36945	germline	104	44	58	206
DO36945	no mutation	909	924	565	2398
DO37474	somatic	2722	294	603	3619
DO37474	germline	40	17	30	87
DO37474	no mutation	460	294	782	1536
DO37758	somatic	2444	127	119	2690
DO37758	germline	118	66	109	293
DO37758	no mutation	1133	997	1410	3540
DO38847	somatic	2669	660	1045	4374
DO38847	germline	40	6	6	52
DO38847	no mutation	756	235	755	1746
DO38871	somatic	2023	170	271	2464
DO38871	germline	85	9	20	114
DO38871	no mutation	1120	574	1250	2944
DO40167	somatic	1126	30	71	1227
DO40167	germline	101	60	83	244
DO40167	no mutation	971	524	712	2207
DO42240	somatic	2452	182	434	3068
DO42240	germline	240	75	101	416
DO42240	no mutation	742	648	1125	2515
DO43506	somatic	588	128	298	1014
DO43506	germline	22	1	5	28
DO43506	no mutation	295	26	61	382
DO44285	somatic	1401	111	133	1645
DO44285	germline	85	47	67	199
DO44285	no mutation	2113	815	1563	4491
DO44469	somatic	2260	236	837	3333
DO44469	germline	127	80	105	312
DO44469	no mutation	780	625	541	1946
DO479	somatic	1846	165	185	2196
DO479	germline	105	44	78	227
DO479	no mutation	1124	406	710	2240
DO48977	somatic	2020	113	196	2329
DO48977	germline	75	34	50	159
DO48977	no mutation	1035	575	981	2591
DO49659	somatic	2280	226	322	2828
DO49659	germline	89	46	56	191
DO49659	no mutation	972	752	698	2422
DO51600	somatic	1378	126	99	1603
DO51600	germline	44	9	21	74
DO51600	no mutation	1386	643	1188	3217
DO52171	somatic	2060	299	413	2772
DO52171	germline	64	37	29	130
DO52171	no mutation	571	631	592	1794
DO52172	somatic	2332	376	191	2899
DO52172	germline	78	71	82	231
DO52172	no mutation	959	1015	717	2691
DO555	somatic	2825	200	402	3427
DO555	germline	107	43	68	218
DO555	no mutation	841	441	687	1969
DO7822	somatic	119	29	44	192
DO7822	germline	36	5	2	43
DO7822	no mutation	141	19	26	186
DO804	somatic	712	156	302	1170
DO804	germline	13	11	5	29
DO804	no mutation	306	173	411	890
DO8264	somatic	3447	1384	1221	6052
DO8264	germline	57	5	13	75
DO8264	no mutation	323	161	131	615
Total		106749	26900	45336	178985

## Sheet: Table S7
Table S7: Features used for extra trees model, produced using tronflow-vcf-postprocessing pipeline. Annotation column states a short description for the feature, "Description" explains it further. "Used in SNV/INDEL model" columns show whether a feature was included in the final model
SNV-Tumor FI refers to importance of the feature obtained from the tumor BAM in the SNV model. SNV-Normal FI refers to importance of the feature obtained from the normal BAM in the SNV model. INDEL-Tumor FI and INDEL-Normal FI are similarly defined, but for INDEL model.
Annotation	Description	Used in SNV model	Used in INDEL model	SNV-Tumor FI	SNV-Normal FI	INDEL-Tumor FI	INDEL-Normal FI
Allele frequency	Number of reads supporting alternate allele/Number of all reads	True	True	0.118	0.0491	0.11	0.0171
Allele count	Number of reads supporting alternate allele	True	True	0.064	0.0104	0.128	0.00627
Depth of coverage	Number of reads overlapping the variant position	True	True	0.0171	0.0239	0.0409	0.0434
Probability undetected	Given the coverage, number of allele supporting reads and expected allele frequency, probability that a given somatic mutation is undetected	True	True	0.0376	0.0341	0.0364	0.00437
Power	Given the total coverage and expected allele frequency, power to detect a somatic mutation as described in (Carter, 2012)	True	True	0.0448	0.0484	0.00561	0.00793
k	Minimum number of supporting reads such that the probability of observing k or more non-reference reads due to sequencing error is less than the defined false positive rate (FPR) (Carter, 2012)	True	True	0.0181	0.0312	0.0279	0.0286
Mapping quality rank sum test	Rank sum test of mapping quality distribution between reads supporting the reference allele vs the alternate allele	True	True	0.0196	0.0525	0.0456	0.0793
Mapping quality rank sum test p-value	Significance of the mapping quality rank sum test	True	True	0.0388	0.0648	0.039	0.11
Base call quality rank sum test	Rank sum test of base quality distribution between reads supporting the reference allele vs the alternate allele	True	False	0.0412	0.0421	-	-
Base call quality rank sum test p-value	Significance of the base call quality rank sum test	True	False	0.0364	0.0585	-	-
Position rank sum test	Rank sum testof position distribution between reads supporting the reference allele vs the alternate allele	True	True	0.0184	0.0447	0.04	0.083
Position rank sum test p-value	Significance of the position rank sum test	True	True	0.0226	0.0635	0.0397	0.106
References
Carter, S. L., Cibulskis, K., Helman, E., McKenna, A., Shen, H., Zack, T., Laird, P. W., Onofrio, R. C., Winckler, W., Weir, B. A., Beroukhim, R., Pellman, D., Levine, D. A., Lander, E. S., Meyerson, M., & Getz, G. (2012). Absolute quantification of somatic DNA alterations in human cancer. Nature Biotechnology 2012 30:5, 30(5), 413–421. https://doi.org/10.1038/nbt.2203

## Sheet: Table S8
Table S8: Hyperparameters fit via grid search in extra trees candidate filtering SNV and INDEL models.
Hyperparameter	Range (SNV)	Range (INDEL)
Number of trees	500, 600, 700, 800	100, 200, 300, 400
Maximum depth of a tree	20,25,30,35	5,10,15
Maximum number of features	log2(Number of features) √(Number of features)	log2(Number of features) √(Number of features)
Use bootstrapping	Yes, no	Yes, no

## Sheet: Table S9
Table S9: The number of variants confirmed with targeted deep sequencing in
the cell lines used for evaluation.
Mutation Class	Mutation Type	COLO-829	MZ-PC-1	MZ-PC-2	Total
Total	All	409	460	204	1073
	SNV	346	345	171	862
	Insertion	25	31	12	68
	Deletion	30	84	21	135
Somatic	All	346	345	171	862
	SNV	337	326	168	831
	Insertion	2	8	0	10
	Deletion	7	11	3	21
Germline	All	25	31	11	67
	SNV	14	2	10	26
	Insertion	0	6	1	7
	Deletion	11	23	1	35
No mutation	All	38	84	21	143
	SNV	20	63	15	98
	Insertion	2	2	0	4
	Deletion	16	19	6	41

## Sheet: Table S10
Table S10: Performance of each assessed tool in PCAWG data set. The values presented here are calculated over all deep sequenced
variants from all samples.
Variant type	Caller	AUPRC	AUROC	F1 score	Precision	Recall
SNVs	Broad	0.920705	0.887251	0.887494	0.977843	0.812429
	DKFZ	0.875567	0.834713	0.860091	0.924988	0.803704
	MUSE	0.903178	0.862039	0.859237	0.971865	0.770003
	Mutect2	0.930886	0.906845	0.917421	0.969039	0.871024
	NeuSomatic	0.911011	0.875429	0.878638	0.969123	0.803607
	Strelka2	0.913513	0.884306	0.898879	0.956701	0.847647
	SVCP	0.901387	0.863931	0.871007	0.959283	0.797609
	VariantMedium	0.918964	0.894184	0.913054	0.953885	0.875574
	VarNet	0.908716	0.875260	0.884921	0.960206	0.820583

[truncated: 3 more sheets: Table S11, Table S12, Table S13]
